# Supplementary material for: A comparison of common metrics used to quantify the effectiveness of conservation interventions
Source: PeerJ. 2020 Sep 23;8:e9873. doi: 10.7717/peerj.9873 (PMC7519717; doi:10.7717/peerj.9873)
Supplement: Supplemental Information 3 [file peerj-08-9873-s003.sps]

* Encoding: UTF-8.

DATASET ACTIVATE DataSet1.
REGRESSION
  /MISSING LISTWISE
  /STATISTICS COEFF OUTS R ANOVA
  /CRITERIA=PIN(.05) POUT(.10)
  /NOORIGIN 
  /DEPENDENT disp_dist_RR_D
  /METHOD=ENTER t1_t2
  /SAVE COOK.

REGRESSION
  /MISSING LISTWISE
  /STATISTICS COEFF OUTS R ANOVA
  /CRITERIA=PIN(.05) POUT(.10)
  /NOORIGIN 
  /DEPENDENT disp_dist_RR_D
  /METHOD=ENTER c1_c2
  /SAVE COOK.

REGRESSION
  /MISSING LISTWISE
  /STATISTICS COEFF OUTS R ANOVA
  /CRITERIA=PIN(.05) POUT(.10)
  /NOORIGIN 
  /DEPENDENT disp_dist_RR_D
  /METHOD=ENTER t1_c1
  /SAVE COOK.

REGRESSION
  /MISSING LISTWISE
  /STATISTICS COEFF OUTS R ANOVA
  /CRITERIA=PIN(.05) POUT(.10)
  /NOORIGIN 
  /DEPENDENT disp_dist_RR_D
  /METHOD=ENTER t2_c2
  /SAVE COOK.

REGRESSION
  /MISSING LISTWISE
  /STATISTICS COEFF OUTS R ANOVA
  /CRITERIA=PIN(.05) POUT(.10)
  /NOORIGIN 
  /DEPENDENT disp_dist_RR_D
  /METHOD=ENTER t1_t
  /SAVE COOK.

REGRESSION
  /MISSING LISTWISE
  /STATISTICS COEFF OUTS R ANOVA
  /CRITERIA=PIN(.05) POUT(.10)
  /NOORIGIN 
  /DEPENDENT disp_dist_RR_D
  /METHOD=ENTER t2_t
  /SAVE COOK.

REGRESSION
  /MISSING LISTWISE
  /STATISTICS COEFF OUTS R ANOVA
  /CRITERIA=PIN(.05) POUT(.10)
  /NOORIGIN 
  /DEPENDENT disp_dist_RR_D
  /METHOD=ENTER c1_c
  /SAVE COOK.

REGRESSION
  /MISSING LISTWISE
  /STATISTICS COEFF OUTS R ANOVA
  /CRITERIA=PIN(.05) POUT(.10)
  /NOORIGIN 
  /DEPENDENT disp_dist_RR_D
  /METHOD=ENTER c2_c
  /SAVE COOK.

REGRESSION
  /MISSING LISTWISE
  /STATISTICS COEFF OUTS R ANOVA
  /CRITERIA=PIN(.05) POUT(.10)
  /NOORIGIN 
  /DEPENDENT disp_dist_RR_D
  /METHOD=ENTER t_c
  /SAVE COOK.

REGRESSION
  /MISSING LISTWISE
  /STATISTICS COEFF OUTS R ANOVA
  /CRITERIA=PIN(.05) POUT(.10)
  /NOORIGIN 
  /DEPENDENT disp_dist_OR_D
  /METHOD=ENTER t1_t2
  /SAVE COOK.

REGRESSION
  /MISSING LISTWISE
  /STATISTICS COEFF OUTS R ANOVA
  /CRITERIA=PIN(.05) POUT(.10)
  /NOORIGIN 
  /DEPENDENT disp_dist_OR_D
  /METHOD=ENTER c1_c2
  /SAVE COOK.

REGRESSION
  /MISSING LISTWISE
  /STATISTICS COEFF OUTS R ANOVA
  /CRITERIA=PIN(.05) POUT(.10)
  /NOORIGIN 
  /DEPENDENT disp_dist_OR_D
  /METHOD=ENTER t1_c1
  /SAVE COOK.

REGRESSION
  /MISSING LISTWISE
  /STATISTICS COEFF OUTS R ANOVA
  /CRITERIA=PIN(.05) POUT(.10)
  /NOORIGIN 
  /DEPENDENT disp_dist_OR_D
  /METHOD=ENTER t2_c2
  /SAVE COOK.

REGRESSION
  /MISSING LISTWISE
  /STATISTICS COEFF OUTS R ANOVA
  /CRITERIA=PIN(.05) POUT(.10)
  /NOORIGIN 
  /DEPENDENT disp_dist_OR_D
  /METHOD=ENTER t1_t
  /SAVE COOK.

REGRESSION
  /MISSING LISTWISE
  /STATISTICS COEFF OUTS R ANOVA
  /CRITERIA=PIN(.05) POUT(.10)
  /NOORIGIN 
  /DEPENDENT disp_dist_OR_D
  /METHOD=ENTER t2_t
  /SAVE COOK.

REGRESSION
  /MISSING LISTWISE
  /STATISTICS COEFF OUTS R ANOVA
  /CRITERIA=PIN(.05) POUT(.10)
  /NOORIGIN 
  /DEPENDENT disp_dist_OR_D
  /METHOD=ENTER c1_c
  /SAVE COOK.

REGRESSION
  /MISSING LISTWISE
  /STATISTICS COEFF OUTS R ANOVA
  /CRITERIA=PIN(.05) POUT(.10)
  /NOORIGIN 
  /DEPENDENT disp_dist_OR_D
  /METHOD=ENTER c2_c
  /SAVE COOK.

REGRESSION
  /MISSING LISTWISE
  /STATISTICS COEFF OUTS R ANOVA
  /CRITERIA=PIN(.05) POUT(.10)
  /NOORIGIN 
  /DEPENDENT disp_dist_OR_D
  /METHOD=ENTER t_c
  /SAVE COOK.

REGRESSION
  /MISSING LISTWISE
  /STATISTICS COEFF OUTS R ANOVA
  /CRITERIA=PIN(.05) POUT(.10)
  /NOORIGIN 
  /DEPENDENT disp_dist_RR_OR
  /METHOD=ENTER t1_t2
  /SAVE COOK.

REGRESSION
  /MISSING LISTWISE
  /STATISTICS COEFF OUTS R ANOVA
  /CRITERIA=PIN(.05) POUT(.10)
  /NOORIGIN 
  /DEPENDENT disp_dist_RR_OR
  /METHOD=ENTER c1_c2
  /SAVE COOK.

REGRESSION
  /MISSING LISTWISE
  /STATISTICS COEFF OUTS R ANOVA
  /CRITERIA=PIN(.05) POUT(.10)
  /NOORIGIN 
  /DEPENDENT disp_dist_RR_OR
  /METHOD=ENTER t1_c1
  /SAVE COOK.

REGRESSION
  /MISSING LISTWISE
  /STATISTICS COEFF OUTS R ANOVA
  /CRITERIA=PIN(.05) POUT(.10)
  /NOORIGIN 
  /DEPENDENT disp_dist_RR_OR
  /METHOD=ENTER t2_c2
  /SAVE COOK.

REGRESSION
  /MISSING LISTWISE
  /STATISTICS COEFF OUTS R ANOVA
  /CRITERIA=PIN(.05) POUT(.10)
  /NOORIGIN 
  /DEPENDENT disp_dist_RR_OR
  /METHOD=ENTER t1_t
  /SAVE COOK.

REGRESSION
  /MISSING LISTWISE
  /STATISTICS COEFF OUTS R ANOVA
  /CRITERIA=PIN(.05) POUT(.10)
  /NOORIGIN 
  /DEPENDENT disp_dist_RR_OR
  /METHOD=ENTER t2_t
  /SAVE COOK.

REGRESSION
  /MISSING LISTWISE
  /STATISTICS COEFF OUTS R ANOVA
  /CRITERIA=PIN(.05) POUT(.10)
  /NOORIGIN 
  /DEPENDENT disp_dist_RR_OR
  /METHOD=ENTER c1_c
  /SAVE COOK.

REGRESSION
  /MISSING LISTWISE
  /STATISTICS COEFF OUTS R ANOVA
  /CRITERIA=PIN(.05) POUT(.10)
  /NOORIGIN 
  /DEPENDENT disp_dist_RR_OR
  /METHOD=ENTER c2_c
  /SAVE COOK.

REGRESSION
  /MISSING LISTWISE
  /STATISTICS COEFF OUTS R ANOVA
  /CRITERIA=PIN(.05) POUT(.10)
  /NOORIGIN 
  /DEPENDENT disp_dist_RR_OR
  /METHOD=ENTER t_c
  /SAVE COOK.
